# Supplementary material for: Affibody Molecules Intended for Receptor-Mediated Transcytosis via the Transferrin Receptor
Source: Pharmaceuticals (Basel). 2023 Jul 3;16(7):956. doi: 10.3390/ph16070956 (PMC10383291; doi:10.3390/ph16070956)
Supplement: Supplementary file 1 [file pharmaceuticals-16-00956-s001.zip]

Archive with 1 entries (1 files):
- pharmaceuticals-2449463-supplementary.pdf
